# Supplementary material for: Gain of the short arm of chromosome 2 (2p gain) has a significant role in drug‐resistant chronic lymphocytic leukemia
Source: Cancer Med. 2019 May 7;8(6):3131–41. doi: 10.1002/cam4.2123 (PMC6558483; doi:10.1002/cam4.2123)
Supplement: Supplementary file 4 [file CAM4-8-3131-s004.xlsx]

## Sheet: Feuil1
Patient	Treatment before cytogenetics 0=no, 1=yes	Treatment received before cytogenetics	2p+ detected by K (1) / FISH (2) / SNP array (3)	Karyotype	2p+: main clone=1 / sub clone=2 / independant clone=3	del(13q) K and/or FISH and/or SNP-array 0=no,1=yes	del(11q) (ATM) K and/or FISH and/or SNP 0=no, 1=yes	del(11q) (BIRC3) FISH 0=no, 1=yes nd=not determined	del(17p) K and/or FISH and/or SNP-array 0=no, 1=yes	tri12 0=no, 1=yes K and/or FISH and/or SNP-array	2p gain (MYCN) (2p24) in FISH (% of interphase nuclei with a gain)	2p gain (REL) (2p16) in FISH (% of interphase nuclei with a gain)	2p gain (XPO1) (2p15) in FISH (% of interphase nuclei with a gain)	1: MYCN=REL=XPO1; 2: XPO1+REL>MYCN; 3: MYCN>XPO1+REL	IGHV status 0=mutated, 1=non mutated
CLL_1	1	FCR	1/2	46,XY,i(2)(p10),der(6)?add(6)(p2?2)ins(6;13)(q1?4;q14q?31),der(9)t(9;2;13)(q?13;q11;q?31),der(13)t(6;13) (q1?4;q14)[6]/46,XY[14]	1	0	0	0	1	0	+(46%)	+(41%)	+(37%)	1	nd
CLL_2	1	RCHOP, F	2	46,XY,ins(4;2)(q2?6;q1?2q14)[7]/45,XY,?dic(3;12)(p2?4;q2?4)[3]/46,XY[3]		1	0	0	0	0	+(6%)	+(5%)	+ (10%)	1	1
CLL_3	0	-	1/2	44,XY,der(11)t(2;11)(p?14;q2?5),t(14;19)?dic(14;19)(14qter->14p11::19?qter->19?pter),der(16)t(16;17) (q2?3;q?21),-17,-19[17]/46,XY[3]	1	1	0	0	1	0	+(79%)	+(90%)	+(80%)	1	1
CLL_4	0	-	3	46,XY,del(11)(q14)[6]/45,idem,-4,add(2p),add(18q)x2[6]/46,XY[39]		0	1	nd	0	0	nd	nd	nd		1
CLL_5	1	FCRmethylprednisolone	2	not determined		0	0	0	1	0	+ (5%)	+(10%)	+(10%)	1	1
CLL_6	1	FCR	2	46,XY[20]		0	0	0	0	0	0	+ (7%)	+ (8%)	2	1
CLL_7	1	not available	1/2	44,XX,dup(2)(p?16p?25),del(3)(p?22),add(4)(q3?5),-9,-13,i(13)(q10)[cp9]/44,sl,-dup(2),del(2)(p?16)ins(2;2)(q?32;p?16p?25)[cp9]/46,XX[2]	1	1	0	0	0	0	+(75%)	+ (75%)	+ (65%)	1	1
CLL_8	0	-	2/3	45,XY,-8,-8,-15,-17,-21,-22,+mar1,+mar2,+mar3,+mar4,+r[12]/46,XY[7]		0	0	0	1	0	+(60%)	+(66%)	+(61%)	1	1
CLL_9	1	Chlorambucil, F, A, BR	1/2	46,XY,der(18)t(2;18)(p11;p11)[13]/46,XY,t(1;13)(p36;q14)[2]/46,XY,del(1)(q31)[2]/46,XY[3]	1	1	0	0	0	0	+(41%)	+(25%)	+ (28%)	1	nd
CLL_10	0	-	2/3	46,XY[21]		1	1	nd	0	0	+(62%)	nd	nd		1
CLL_11	0	-	2	46,XY,t(4;7)(q?21;p?14),del(11)(q?21q?24)[16]/46,sl,add(8)(p2?3)[4]		0	1	1	0	0	+(30%)	+(22%)	+(33%)	1	1
CLL_12	0	-	2	failure		0	1	1	0	0	+(9%)	+(16%)	+(20%)	1	1
CLL_13	1	FC, FCR	2	46,XY,del(11)(q14q2?3)[4]/46,XY[1]		0	1	0	1	0	0	+ (60%)	+ (71%)	2	1
CLL_14	0	-	3	failure		1	1	nd	0	0	nd	nd	nd		1
CLL_15	0	-	1/2/3	46,XY,del(11)(q14q23)[11]/46,idem,dup(2)(p1?3p2?2)?[9]	2	1	1	1	0	0	+(mitosis)	+(48%)	+(42%)		1
CLL_16	0	-	1/2	46,XX,+2,der(2;20)(p10;q10),del(6)(q1?2q2?5),t(12;15)(q11;q2?5)[2]/46,sl,del(4)(q2?7),t(8;8)(q21;q24) [11]/46,XX[3]	1	1	0	0	0	0	+(70%)	+(72%)	+(76%)	1	1
CLL_17	1	FCA, Flavopiridol, ESHAP	2	45,XY,del(9)(p1?2),add(12)(p1?2),der(14)t(14;17)(p12;q11),-17,add(17)(q2?2)[cp5]/46,XY[3]		1	1	1	1	0	+ (38%)	+ (34%)	+ (37%)	1	1
CLL_18	1	Chlorambucil, C, FCR	2	46,XY[3] (failure)		1	0	0	0	0	+ (24%)	+ (22%)	+ (24%)	1	1
CLL_19	0	-	3	46,XY[20]		1	1	nd	0	0	nd	nd	nd		1
CLL_20	0	-	1/2	47,XX,+12,del(17)(p12)[2]/46,sl,-X[4]/46,XX,der(2)(2pter->p2?::?::p2?->q10::8q11->8qter),-8,+12,i(17)(q10)[12]/46,XX[2]	3	0	0	0	1	1	+ (48%)	+(53%)	+ (40%)	1¤	1
CLL_21	0	-	3	46,XY[33]		0	0	nd	1	0	nd	nd	nd		nd
CLL_22	0	-	3	46,XY,del(11)(q14)[3]/46,XY[30]		1	1	nd	0	0	nd	nd	nd		1
CLL_23	1	FC, Chlorambucil, FCR	2	45,XY,-4,add(5)(q?21),-11,?der(11),del(13)(q?14q33),+mar,1dmin,inc[cp10]		1	1	0	0	0	+ (83%)	+ (70%)	+(76%)	1	1
CLL_24	0	-	1/2	46,XY,dup(2)(p1?3p25),del(11)(q14q24)[2]/46,sl,t(7;17)(p11;p11)[7]/46,XY[11]	1	1	1	1	0	0	+(71%)	+(79%)	+(74%)	1	1
CLL_25	0	-	1/2	46,XY,dup(8)(q21q24),del(11)(q14),der(22)t(2;22)(p11;p11)[3]/46,XY[20]	1	1	1	1	0	0	+(14%)	+(18%)	+(25%)	1	1
CLL_26	1	FCR	2	failure		1	1	1	0	0	+ (91%)	+ (67%)	+ (68%)	3	1
CLL_27	0	-	2/3	46,XY,del(11)(q23),add(14)(p11)[3]/46,idem,add(22)(q13)[10]/46,idem,del(1)(q22),add(13)(q34),add(14)(q31)[7]/46,XY[19]		1	1	nd	0	0	+(88%)	+ (mitosis)	+(84%)		1
CLL_28	0	-	3	not determined		0	1	nd	0	0	nd	nd	nd		0
CLL_29	1	FCR	2	46,XY[20]		0	0	0	0	0	0	+ (39%)	+ (27%)	2	1
CLL_30	0	-	2/3	45,XX,add(8)(p2?3),add(11)(q23),der(12)t(12;17)(p1?3;q?12),-17[10]/44,idem,-9,-13,+mar[cp8]/46,XX[2]		1	0	0	1	0	+(80%)	+(82%)	+(86%)	1	1
CLL_31	0	-	2/3	46,XY,add(5)(p15),del(10)(q23q25),del(17)(p11)[5]/46,idem,add(3)(p11)[6]/46,XY[3]		0	0	0	1	0	+ (52%)	+ (49%)	+(46%)	1	1
CLL_32	0	-	2	not determined		1	0	0	0	0	+(28%)	+(40%)	+(29%)	1	1
CLL_33	0	-	2	46,XY,del(11)(q?21q22)[18]/46,XY[2]		1	1	1	0	0	+(4%)	+(13%)	+(28%)	2*	1
CLL_34	1	FCR, Flavopiridol, A	2	46,XY,t(2;?4)(p24;?q35),add(3)(p2?3),add(11)(q1?4)[1]/46,sl,add(11)(q22)[14]/46,sdl,add(6)(q2?5)[3]/46,XY[2]		0	1	1	0	0	+(4%)	+(10%)	+ (7%)	1	1
CLL_35	0	-	2/3	46,XY,t(21;?)(p11;?)[2]/46,XY[28]		1	0	0	0	0	+ (36%)	+ (46%)	+(38%)	1	1
CLL_36	0	-	1/2	46,XY,del(11)(q14q22)[12]/46,idem,der(2;18)(p10;q10),-18[3]/46,XY[5]	2	1	1	1	0	0	+(3%)	+(9%)	+(8%)	1	0
CLL_37	0	-	1/2/3	46,XY,del(11)(q14q22)[3]/46,idem,dup(2)(p1?6p2?5)[4]/46,XY[6]	2	1	1	1	0	0	+(51%)	+(18%)	+(18%)	3	1
CLL_38	0	-	1/2	46,XY,del(11)(q14q24),der(22)t(2;22)(p11;p11)[18]/46,XY,dup(2)(p1?1p2?4),del(11)(q14q24)[1]/46,XY[1]	1	0	1	1	0	0	+(76%)	+(73%)	+(69%)	1	nd
CLL_39	0	-	2/3	46,XY,del(11)(q13)[3]/46XY[27] /46,XY[40]		0	1	nd	0	0	nd	+(46%)	+(46%)		1
CLL_40	0	-	2	46,XX, add(15)(q2?5)[6]/46,XX,-16,add(16)(p1?3)[2]/46,XX[12]		1	1	0	0	0	+(6%)	+(33%)	+(40%)	2	1
CLL_41	0	-	3	46,XY,del(6)(q1?6q2?4)[3]/46,XY[2]		0	1	1	0	0	nd	nd	nd		0
CLL_42	0	-	1/2/3	46,XY,+der(2;18)(p10;q?10),-18[11]/46,XY[9]	1	1	0	0	0	0	+(60%)	+(47%)	+(46%)	1	1
CLL_43	1	FCR, A	2	46,XY,del(13)(q13q21)[12]/46,XY[8]		1	1	1	0	0	+ (12%)	+ (21%)	+ (19%)	1	1
CLL_44	0	-	2	46,XX,-16,-17,-20,+3mar[4]		0	0	0	0	0	+(51%)	+(45%)	+(45%)	1	1
CLL_45	1	Chlorambucil, CHOP, FCR	2	failure		1	1	0	0	0	+(15%)	+ (22%)	+ (14%)	1	1
CLL_46	0	-	1/2	46,XY,+2,der(2;20)(p10;q10)[2]/46,XY[18]	1	1	0	0	0	0	+(4%)	+(5%)	+(12%)	1	0
CLL_47	1	FCR, BR, idelalisib-R	2	46,Y,der(X)(?p12),der(2)(p?12),add(9)(p?21),del(13)(q14q31),add(17)(p1?2)[cp4]/47,sl,+12[cp3]/46,XY,add(4)(q2?1),+12,del(13)(q14q31),der(17)t(4;17)(q?21;p11)[cp2]/46,XY[2]		1	0	0	1	1	+(54%)	+(67%)	+(68%)	1	1
CLL_48	1	FCRmethylprednisolone	2	46,XY,del(11)(q2?2)[20]		0	1	1	0	0	+ (7%)	+ (32%)	+ (30%)	2	1
CLL_49	0	-	3	46,XY[40]		1	1	nd	0	0	nd	nd	nd		1
CLL_50	9	-	1/2	47,XY,t(2;13)(p14;q14),t(5;19)(q2?2;?p13),+?22[8]/47,XY,der(1)t(1;13)(q2?4;q3?4),add(3)(q2?6),add(6)(p2?4),der(13)t(1;13)(q?32;q3?4),+der(?)t(?;2)(?;p1?2)[cp4]/46,XY[8]	3	1	1	1	0	0	+(22%)	+(19%)	+ (14%)	1	nd
CLL_51	0	-	2	46,XY,del(13)(q13q21)[1]/46,XY[3]		1	0	nd	0	0	nd	nd	+(14%)		1
CLL_52	1	F, A	2	45,XX,der(17)t(17;18)(p12;p11),-18[7]/45,idem,add(2)(q37)[2]		1	0	0	1	0	+(13%)	+(7%)	+(7%)	1	0
CLL_53	1	Chlorambucil	1/2/3	46,XX,der(18)t(2;18)(p1?2;p11)[12]/46,XX,t(6;13)(q2?5;q1?3)[4]/46,XX[4]	3	1	0	nd	0	0	+(50%)	+ (45%)	+(44%)	1	0
CLL_54	0	-	3	46,XX[13] (failure)		1	0	nd	0	0	nd	nd	nd		1
CLL_55	1	FCR	2	46,XY,der(15)t(8;15)(q2?3;q2?3),add(17)(p12)[9]/92,slx2[2]/46,sl,add(11)(q25)[5]/46,XY[4]		0	0	0	1	0	+ (8%)	+ (6%)	+ (11%)	1	1
CLL_56	0	-	2	46,XY,add(8q)[8]/46,XY[19]		1	0	0	0	0	+(29%)	+(18%)	+(18%)	1	1
CLL_57	0	-	3	46,XY[20]		0	1	1	0	0	nd	nd	nd		1
CLL_58	1	FCR	2	failure		0	1	1	0	0	0	+ (12%)	+ (16%)	2	1
CLL_59	0	-	2	46,XY,del(13)(q13q14)[2]/46,sl,del(11)(q14q25)[7]/46,XY[11]		0	0	0	0	0	0	+(14%)	+ (9%)	2	1
CLL_60	0	-	2/3	45,XX,add(2)(q?24),-3,add(6)(q?14),add(17)(p13),-21,+mar[cp14]/45,XX,add(6)(q?16),add(11)(q23),add(17)(p13),-22[3]/46,XX[3]		0	0	0	1	0	+(85%)	+(71%)	+(85%)	1$	1
CLL_61	0	-	2	failure		1	1	1	0	0	+ (89%)	+(96%)	+(89%)	1**	nd
CLL_62	0	-	1/2	46,XY,del(11)(q14q24)[2]/46,sl,+der(2)t(2;18)(p10;q1?1),-18[4]/46,sdl1,inv(1)(p3?5q?32)[7]/46,sdl2,del(6)(q16q24)[5]/46,sdl3, add(15)(p11)[2]	2	0	1	1	0	0	+(82%)	+(72%)	+(82%)	1$	1
CLL_63	0	-	3	47,XY,del(1)(q25q41),del(11)(q14),mar[1]/47,XY,del(1)(q25q41),-2,der(6)t(6;13)(q26;q22),-10,del(11)(q14),-13,+15,+marx2[2]/46,XY[2]		1	1	nd	1	0	nd	nd	nd		1
CLL_64	1	A	2	46,XY,add(16)(q11),add(17)(p?11),add(19)(?p13)[cp3]/46,sl,add(15)(q26)[3]		0	0	0	1	0	+ (84%)	+ (83%)	+ (86%)	1	1
SUPPLEMENTAL TABLE S2. karyotype (K) of 64 CLL when 2p+ was first detected (2p+ identified by karyotyping and/or FISH, and/or SNP array). In red, patients with 2p+ clearly identified by karyotyping
nd: not determined
*: the same differences were observed during follow-up, with XPO1 and REL in about 14%-20% of cells, and MYCN in 6% of cells
$: a mixture of 3 and 4 copies of the three genes
¤: a mixture of 3, 4 and 5 copies of REL
mitosis: gain was observed on mitosis but was not seen for interphase nuclei
**: there were 4 copies of XPO1 and REL
CHOP: cyclophosphamide-doxorubicine-vincristine-prednisone; A: alemtuzumab; F: fludarabine; C: cyclophosphamide; B: bendamustine; R: rituximab; ESHAP: etoposide-methylprednisolone-cytarabine-cisplatin
